# Supplementary material for: Chlorosulfonic Acid Stretched Carbon Nanotube Sheet for Flexible and Low-Voltage Heating Applications
Source: Nanomaterials (Basel). 2021 Aug 21;11(8):2132. doi: 10.3390/nano11082132 (PMC8398647; doi:10.3390/nano11082132)
Supplement: Supplementary file 1 [file nanomaterials-11-02132-s001.zip]

Archive with 3 entries (3 files):
- Supplementary information.pdf
- Video S1.mp4
- Video S2.mp4
